# Supplementary material for: In situ structure of a bacterial flagellar motor at subnanometre resolution reveals adaptations for increased torque
Source: Nat Microbiol. 2025 Jul 1;10(7):1723–40. doi: 10.1038/s41564-025-02012-9 (PMC12222027; doi:10.1038/s41564-025-02012-9)
Supplement: Supplementary file 3 — Supplementary Table 1. PflA and PflB pulldowns and mass spectrometry. Table 2. Structural components of the Campylobacter jejuni flagellar motor. Table 3. Antisera, strains and recombinant DNA used in this study [file 41564_2025_2012_MOESM3_ESM.xlsx]

## Sheet: Table S1 - Co-IP
PflA co-immunoprecipitation results
Accession	Protein	% Coverage	# PSMs	Ratio Abundance (DpflA/pflA-FLAG/DpflA/vector)
A0A0H3PAU5	PflA	95	979	2870
A0A0H3PI11	Cjj81176_1608, uncharacterized protein	60	13	672
A0A0H3P9Z2	Cjj81176_0859, putative soluble lytic murein transglycosylase	22	17	239
A0A0H3PBX6	MotB	39	11	158
A0A0H3PIR6	Cjj81176_0166 M23/M37 family peptidase	56	32	137
Q29W27	KpsD, capsular polysaccharide ABC transporter, periplasmic component	27	29	93.8
A0A0H3PAU1	PflD	33	4	72.6
A0A0H3PBN5	Cjj81176_0293, putative membrane protein	39	8	68.5
A0A0H3PGP7	FlgE, flagellar hook protein	58	47	67
A0A0H3PCN0	Cjj81176_0127, uncharacterized protein	58	36	59.7
A0A0H3PJ87	PflB	91	581	57.6
A0A0H3PJ16	ModA, molybdenum ABC transporter, periplasmic component	27	6	47.6
A0A0H3PCR9	Cjj81176_1227, conserved domain protein	29	8	44.9
A0A0H3PIF6	FliL	35	6	44.5
A1VYV6	Cbf2, putative peptidyl-prolyl cis-trans isomerase	60	63	40.4
A0A0H3P9I9	YchF, ribosome-binding ATPase	19	8	38.6
A0A0H3PHE2	Cjj81176_0792, NLPA family lipoprotein	17	9	35
A0A0H3PC06	Cjj81176_0400, uncharacterized protein OS=Campylobacter jejuni subsp. jejuni serotype O:23/36 (strain 81-176) GN=CJJ81176_0400 PE=4 SV=1	11	2	31.7
A0A0H3PEG3	FliO	44	18	29.6
A0A0H3PDV4	Cjj81176_1419, putative methyltransferase	44	17	29.6
Accession	Protein	% Coverage	# PSMs	Abundance in DpflA/pflA-FLAG *
A0A0H3P9L7	Cjj81176_0128, uncharacterized protein	26	16	5.09899e+06
A0A0H3PEV8	PbpA, penicillin-binding protein 1A	20	14	4.14922e+06
A0A0H3PE83	PflC	37	13	9.45455e+06
A0A0H3P9U7	JlpA, surface-exposed lipoprotein	26	10	311577
A0A0H3PIX5	Cjj81176_0480, uncharacterized protein	27	7	2.28855e+06
A0A0H3PHT3	Cjj81176_1375, putative toluene tolerance protein	27	6	1.19915e+06
A0A0H3PHU2	Cjj81176_1517, mannosyl-glycoprotein endo-beta-N-acetylglucosamidase domain protein	11	5	457883
A0A0H3P9C0	Cjj81176_1195, ABC transporter ATP-binding protein	19	4	431749
A0A0H3PDG0	Cjj81176_0851, ankyrin repeat protein	9	3	612833
A0A0H3PBC1	Cjj81176_0178, ATP-binding protein of cation ABC transporter	5	3	542674
A0A0H3PD23	Cjj81176_1105. M23/M37 family peptidase	15	3	129928
A0A0H3PAF3	Cjj81176_0231 , uncharacterized protein	25	3	1.14167e+06
A0A0H3PEX7	Cjj81176_0438, gluconase dehydrogenase subunit	15	3	243803
A0A0H3PAT4	Cjj81176_1652, ABC transporter permease protein	3	2	699311
Q0Q7H1	AtpE, ATP synthase subunit c	31	2	364893
A0A0H3P986	Cjj81176_0968, conserved domain protein	8	2	517675
A1W170	FlgI	9	2	368429
A0A0H3PD29	CobB, NAD-dependent protein deacylase	3	2	87038.9
A0A0H3PBM4	Cjj81176_0677, OstA family protein	21	2	397939
A0A0H3PAG3	SdhC, succinate dehydrogenase C subunit	6	2	573065
A0A0H3PBJ5	DsbD, thiol:disulfide interchange protein	5	2	49952
A0A0H3PIZ5	Cjj81176_0157, uncharacterized protein	4	2	187505
A0A0H3P9K1	Cjj81176_0815, uncharacterized protein	4	2	187505
A0A0H3PA19	Cjj81176_0835, uncharacterized protein	4	2	187505
	* These proteins were not detected by mass spectrometry in DpflA/vector. Thus, no abundance ratios can be calcualted.
PflB co-immunoprecipitation results
Accession	Protein	% Coverage	# PSMs	Ratio Abundance (DpflB/pflABFLAG/DpflB/vector)
A0A0H3PJ87	PflB	91	581	2390
A0A0H3PIR6	Cjj81176_0166, M23/M37 family peptidase	56	32	438
A0A0H3PEG3	FliO	44	18	102
A0A0H3P9H3	DsbA, thiol:disulfide interchange protein	38	12	39.2
Q29W27	KpsD, capsular polysaccharide ABC transporter, periplasmic component	27	29	38.3
A0A0H3P9J8	CjaC protein	18	6	31.1
A0A0H3PDV4	Cjj81176_1419, putative methyltransferase	44	17	28.1
A0A0H3PAU5	PflA	95	979	25.9
A0A0H3PCT8	Cjj81176_1302, CcmF/CycK/CcsA familycytochrome c biogenesis protein	17	21	24.2
A0A0H3PIF6	FliL	35	6	22.8
A0A0H3PAR8	MltG, endolytic murein transglycosylase	18	8	16.1
A1VYV6	Cbf2, putative peptidyl-prolyl cis-trans isomerase	60	63	14.9
A0A0H3P9T5	Cjj81176_1649, iron permease	13	11	13.1
A0A0H3PCN0	Cjj81176_0127, uncharacterized protein	58	36	11.4
A0A0H3PG98	CJJ81176_pVir0030, pVir protein	40	23	11.1
A0A0H3PI11	Cjj81176_1608, uncharacterized protein	60	13	10.8
A0A0H3PHN8	Cjj81176_0836, amino acid-binding protein	50	16	10.7
A0A0H3PJ16	ModA, molybdenum ABC transporter, periplasmic component	27	6	10.3
A0A0H3P9F0	PglF, general glycosylation pathway protein	11	7	8.41
A0A0H3PA52	HtrA, periplasmic serine endoprotease	40	22	8.24
Accession	Protein	% Coverage	# PSMs	Abundance in DpflA/pflA-FLAG *
A0A0H3P9U7	JlpA, surface-exposed lipoprotein	26	10	3.15094e+06
A0A0H3P9L7	Cjj81176_0128, uncharacterized protein	26	16	2.62484e+06
A0A0H3PEV8	PbpA, penicillin-binding protein 1A	20	14	2.06411e+06
A0A0H3PA77	Cjj81176_0918, uncharacterized protein	24	3	503259
A0A0H3PIX5	Cjj81176_0480, uncharacterized protein	27	7	395058
A0A0H3PHU2	Cjj81176_1517, mannosyl-glycoprotein endo-beta-N-acetylglucosamidase domain protein	11	5	371947
A0A0H3PAZ8	Cjj81176_0160, putative DnaK suppressor protein	6	1	349543
A0A0H3PAJ6	Cjj81176_0479, uncharacterized protein	10	5	287695
A0A0H3PAH4	Cjj81176_0565, conserved domain protein	22	4	253093
A0A0H3PJB7	SdhB, succinate dehydrogenase iron-sulfur protein subunit	5	5	239373
A0A0H3PHT3	Cjj81176_1375, putative toluene tolerance protein	27	6	203627
A0A0H3PJH9	CtpA, carboxyl-terminal protease	9	3	164402
A0A0H3PAQ1	Cjj81176_0849, Na+/H+ antiporter family protein	2	1	157159
A0A0H3PC06	Cjj81176_0400, uncharacterized protein	11	2	149569
A0A0H3PJE1	Cjj81176_0214, putative transporter	5	1	130747
A0A0H3P9Y0	Cjj81176_1228, M23/M37 family peptidase	2	2	121217
A0A0H3P9H6	Cjj81176_0967, outer-membrane lipoprotein carrier protein	5	1	95658.7
A0A0H3PBM4	Cjj81176_0677, OstA family protein	21	2	82885.8
A0A0H3PBT1	Cjj81176_0149, uncharacterized protein	2	1	82420.3
Q0Q7H1	AtpE, ATP synthase subunit c	31	2	77578.8
A0A0H3PAA9	Cjj81176_1435, putative sugar transferase	10	5	71576.2
A0A0H3PBJ1	KpsE, capsular polysaccharide ABC transporter	7	2	69974.1
A0A0H3P9Y9	Ldh, L-lactate dehydrogenase	5	1	69860.3
Q2M5Q6	Cjj81176_1318, FkbH domain-containing protein	2	1	63028.1
A0A0H3PD23	Cjj81176_1105, M23/M37 family peptidase	15	3	52569
A1W170	FlgI	9	2	50189.7
A0A0H3PE93	LolD, lipoprotein releasing system ATP-binding protein	9	2	48948.8
A0A0H3PBA0	CarA, carbamoyl-phosphate synthase small chain	2	1	46964.1
A0A0H3PBJ5	DsbC, thiol:disulfide interchange protein	5	2	42275.9
Q0Q7I0	Cjj81176_1569, peptide ABC transporter periplasmic binding protein	9	4	38595.3
A0A0H3P994	Cjj81176_0144, proton channel family protein	6	1	37228
	* These proteins were not detected by mass spectrometry in DpflA/vector. Thus, no abundance ratios can be calcualted.

## Sheet: Table S2 - flagellar components
Protein	Accession number	Functional description	Color in figures	Approx. resolution (d99) cite PMID 30198894	Stoichiometry	Region modelled	Structural source
MotB	A0A0H3P BX6	Stator unit component	Light pink	>10	2 (x17)	15-55 (TM) 68-247 (periplasmic)	From PMID 32931735 AlphaFold2
FliL	A0A0H3PI F6	MotB-associated periplasmic protein	Dark red	>10	4 (x17)	81-178	Homology modelfrom PMID 35046042
PflA	A0A0H3P AU5	Scaffold protein that recruits PflB	Light green	9.1	1 (x17)	16-788	AlphaFold2
PflB	A0A0H3P J87	Scaffold protein that recruits stator complexes by MotB	Dark green	>10	1 (x17)	138-820	AlphaFold2
PflC	A0A0D7VI M6	Scaffold protein that attaches the scaffold to the basak disk, makes up the medial disk	Magenta, teal	9.3 - 9.7	1 (x17)+ 6 (x17)	16-364	AlphaFold2
PflD	A0A0H3P AU1	Scaffold protein	Black	>10	1 (x17)	91-162	AlphaFold2
FlgP	A0A0H3P CP8	Makes up the basal disk, a large rigid OM-asociated brace	Purple	9.9	51	66-171	AlphaFold2

## Sheet: Table S3 - materials 
REAGENT or RESOURCE	SOURCE	IDENTIFIER
Antibodies
FlgP specific antisera	Ref21	FlgP specific antisera
Anti-GFP	Roche	#11814460001, RRID:AB_390913
Anti-FLAG	Sigma-Aldrich	#F1804-1MG, RRID:AB_262044
Anti-mouse IgG	GE Healthcare	#RPN4201
Anti-rabbit IgG	GE Healthcare	#RPN4301
Bacterial and virus strains
C. jejuni 81-176 rpslSm (SmR)	Ref53	C. jejuni DRH212
C. jejuni 81-176 ΔflhG ΔflaAB	This work	C. jejuni minicell-producing strain
C. jejuni 81-176 pflAΔ18-168	This work	C. jejuni PflA truncation
C. jejuni NCTC11168 wildtype	This work	C. jejuni NCTC11168 WT CSS-0032
C. jejuni NCTC11168 ∆cj1643	This work	C. jejuni PflC deletion CSS-4087
C. jejuni NCTC11168 ∆cj0892c	This work	C. jejuni PflD deletion CSS-4081
C. jejuni NCTC11168 Cj1643-3xFLAG	This work	C. jejuni PflC-3xFLAG CSS-4720
C. jejuni NCTC11168 ∆cj0892c + cj0892c-sfgfp	This work	C. jejuni PflD-sfGFP CSS-4666
C. jejuni NCTC11168 ∆cj0892c + cj0892c-sfgfp, PflA-3xFLAG	This work	C. jejuni PflD-sfGFP, PflA-3xFLAG CSS-5714
C. jejuni NCTC11168 ∆cj0892c + cj0892c-sfgfp, PflB-3xFLAG	This work	C. jejuni PflD-sfGFP, PflB-3xFLAG CSS-5716
C. jejuni 81-176 ∆flgQ / pDRH7476	This work	C. jejuni FlgQ-mCherry DRH7516
E. coli DH5α	Lab stock	Cloning strain
E. coli BL21(DE3)	Lab stock	Protein expression strain
C. jejuni 81-176 rpsLSm ∆pflA	Ref9	C. jejuni DAR1124
C. jejuni 81-176 rpsLSm ∆pflA/pDAR3417	This work	C. jejuni DAR3447
C. jejuni 81-176 rpsLSm ∆pflA/pDAR1604	This work	C. jejuni DAR3477
C. jejuni 81-176 rpsLSm ∆pflB	Ref9	C. jejuni DAR981
C. jejuni 81-176 rpsLSm ∆pflB/pDAR3414	This work	C. jejuni DAR3451
C. jejuni 81-176 rpsLSm ∆pflB/pDAR965	This work	C. jejuni DAR3479
C. jejuni 81-176 ∆flaA flaBS397C flhFD321A∆cheY	This work	CCW-locked C. jejuni with subpolar short filaments for bead assay
C. jejuni 81-176 rpsLSm ∆flgX/pDRH8743	This work	DRH8754
Deposited data
Raw single particle analysis movies	This work	EMPIAR-11580 (DOI: 10.6019/EMPIAR-10016)
Whole motor map	This work	EMD-16723
Lathed LP-ring focused refinement map	This work	EMD-16723 (additional volume)
Lathed C-ring focused refinement map	This work	EMD-16723 (additional volume)
Lathed MS-ring focused refinement map	This work	EMD-16723 (additional volume)
Focused periplasmic scaffold map	This work	EMD-16724
∆pflC subtomogram average	This work	EMD-17415
∆pflD subtomogram average	This work	EMD-17416
pflA∆16-168 subtomogram average	This work	EMD-17417
FlgQ-mCherry subtomogram average	This work	EMD-17419
C-ring subtomogram average	This work	EMD-19642
Recombinant DNA
Source of cat cassette for chloramphenicol resistance	Ref81	pRY109
E. coli-C. jejuni shuttle vector	Ref81	pRY112
pRY112 with 76-bp fragment containing cat promoter with start codon and in- frame BamHI restriction site cloned into the XbaI and XmaI sites	This work	pDAR1003
pDAR1003 with DNA encoding mcherry and stop codon cloned in-frame with respect to the cat start codon and BamHI site into the XmaI and EcoRV sites	This work	pDAR1006
Fusion with flgQ from codon 2 to the penultimate codon cloned into the BamHI site of pDAR1006 to create a FlgQ-mCherry fusion	This work	FlgQ-mCherry plasmid pDRH7476
E. coli-C. jejuni shuttle vector	Ref81	pRY108
E. coli-C. jejuni shuttle vector containing cat promoter and start codon for expression of genes for complementation	Ref82	pECO102
E. coli-C. jejuni shuttle vector containing cat promoter and start codon followed by DNA encoding an in-frame N-terminal FLAG tag	Ref78	pDAR965
pRY108 with 206 base pair fragment containing flaA promoter and start codonwith in-frame SpeI site cloned into the XbaI and BamHI sites	This work	pDAR1425
E. coli-C. jejuni shuttle vector containing flaA promoter and start codon followed by DNA encoding an in-frame N-terminal FLAG tag	Ref83	pDAR1604
pECO102 with codon 2 to penultimate codon of pflB and an in-frame C-terminal FLAG epitope cloned into the BamHI site	This work	pDAR3414
pDAR1425 with codon 2 to penultimate codon of pflA and an in-frame C-terminal FLAG epitope cloned into the BamHI site	This work	pDAR3417
pECO102::flgX-lysozyme	This work	pDRH8743
pLIC-PflA	This work	Full-length PflA (16-788)
pLIC-PflAα	This work	PflA TPR regions (169-788)
pLIC-PflAN	This work	PflA N-terminal half (16-454)
pLIC-PflB	This work	Soluble PflB (113-820)
pLIC-PflC	This work	Full-length PflC (17-364)
pLIC-PflC∆236-349	This work	PflC C-terminal truncation (17-235)
pLIC (AmpR)	Franziska Sendker	Cloning vector backbone
